# Supplementary material for: A Biochemical and Pharmacological Characterization of Phospholipase A2 and Metalloproteinase Fractions from Eastern Russell’s Viper (Daboia siamensis) Venom: Two Major Components Associated with Acute Kidney Injury
Source: Toxins (Basel). 2021 Jul 26;13(8):521. doi: 10.3390/toxins13080521 (PMC8402394; doi:10.3390/toxins13080521)
Supplement: Supplementary file 1 [file toxins-13-00521-s001.zip]

Archive with 1 entries (1 files):
- toxins-1300854-supplementary.pdf
